# Supplementary material for: Digital Support for Family Caregivers: Potential and Challenges of a Hypothetical AI Care Companion
Source: Healthcare (Basel). 2026 Feb 26;14(5):586. doi: 10.3390/healthcare14050586 (PMC12984850; doi:10.3390/healthcare14050586)
Supplement: Supplementary file 1 [file healthcare-14-00586-s001.zip]

Archive with 1 entries (1 files):
- healthcare-4121627-supplementary.pdf
